# Supplementary material for: Screening of Natural Extracts for Inhibitors against Japanese Encephalitis Virus Infection
Source: Antimicrob Agents Chemother. 2020 Feb 21;64(3):e02373-19. doi: 10.1128/AAC.02373-19 (PMC7038234; doi:10.1128/AAC.02373-19)
Supplement: Supplemental file 1 [file AAC.02373-19-s0001.xlsx]

## Sheet: Sheet1
Table S1 Primary screening of 1034 compounds in the natural extracts library.
Name	Inhibition (%)	Order in Screening
Plate 1
Leonuride	14.0698	B5(6-25)
Manninotriose	-0.877489	C5
Psoralen	1.2809	D5
psoralidin	55.5877	E5
Backuchiol	85.7121	F5
Bavachin	88.1847	B7
Isobavachalcone	-12.5221	C7
Epicatechin (EC)	0.719099	D7
(-)-epigallocatechin	42.6709	E7
(-)-Epigallocatechin gallate	3.80504	F7
(-)-Epicatechin gallate	42.9048	B9
Epiberberine	6.72261	C9
benzoylpaeoniflorin	-8.50459	D9
Dauricine	-70.9962	E9
Daurisoline	-88.5147	F9
Epigoitrin	48.9881	B11
Peiminine	49.56	C11
Peimine	49.397	D11
Peimisine	5.73686	E11
Brazilin	48.8513	F11
Scoparone	6.84455	B2(26-49)
DL-Menthol	11.1169	C2
Cyasterone	3.13189	D2
Cantharidin	21.32	E2
D-Galactose	0.584549	F2
Baccatine III	22.0266	B4
(+)-Pteryxin	28.6804	C4
Mandelic acid	0.389069	D4
(+)-Bicuculline	7.19048	E4
menthone	5.68642	F4
kaurenoic acid	-53.3492	B6
Palmatine	-0.496857	C6
Phenyl benzoate	12.8713	D6
Curcumol	24.9586	E6
Curdione	1.09335	F6
Furanodienone	14.1098	B8
curcumenol	11.0868	C8
Chenodeoxycholic acid	4.81558	D8
Cianidanol，(+)-Catechin hydrate	5.88204	E8
1,8-Dihydroxyanthraquinone	38.9954	F8
2,3,5,4-tetrahydroxyl diphenylethylene-2-o-glucoside	6.26066	B10
Cynarin	-7.74572	C10
β,β-Dimethylacrylshikonin	-31.5278	D10
3,6’－Disinapoyl sucrose	5.42703	E10
menthol	4.29218	F10
Plate 2
Taxifolin	-32.4014	B2(1-25)
Dihydromyricetin	11.2228	C2
Dihydrotanshinone I	18.7629	D2
Dihydroberberine	60.9794	E2
Columbianadin	24.0066	F2
Dihydrocapsaicin	96.8564	B4
Dihydrochelerythrine	-12.7341	C4
Dihydroartemisinic acid	25.0808	D4
N-Trans-Feruloyltyramine	8.65655	E4
Fangchinoline	11.7101	F4
Forskolin	-1.62942	B6
5-Methoxypsoralen	4.41646	C6
Pachymic acid	24.6767	D6
Coenzyme Q10	53.3715	E6
Fumaric acid	15.0564	F6
Nystose	1.74217	B8
Citric acid	9.21051	C8
Taurochenodeoxycholic Acid	-16.0702	D8
Taurine	11.824	E8
Arctiin	29.2675	F8
Arctiin	26.1818	B10
ligustroflavone	16.4909	C10
Glycerite	39.0701	D10
Cholic acid	22.1141	E10
Angelic acid	26.1636	F10
α-mangostin	-40.2602	B2(26-49)
Scutellarin methyl ester	-64.4719	C2
Diosimin	-3.02009	D2
diffracfaic acid	20.7548	E2
Digoxin	91.6462	F2
Momordin Ic	42.4936	B4
Ziyuglycoside I	-2.80969	C4
Magnoflorine iodide	-22.7067	D4
Indigo	43.5848	E4
Indirubin	-140.656	F4
Eugenol	-19.3204	B6
(-)-Syringaresnol-4-O-β-D-apiofuranosyl-(1→2)-β-D-glucopyranosidey	-35.9661	C6
Scopolamine butylbromide	-29.0121	D6
Syringic acid	18.1711	E6
Scopolin	-16.5312	F6
Scopolamine	-18.4966	B8
Scopoletin	-31.4032	C8
Oridonin	-29.8087	D8
Helicid	-13.1405	E8
Stigmasterol	-0.171129	F8
cardamonin	-47.9992	B10
Farrerol	-22.9009	C10
Clinodiside A	-20.1623	D10
Secoxyloganin	98.9935	E10
Isoacteoside	-4.39051	F10
plate 3
Methoxycinnamicacidethylester; 98%	-15.7642	B2(1-24)
4-(Hydroxymethyl)phenol	8.86849	C2
p-Hydroxybenzaldehyde	-3.11774	D2
4-Hydroxybenzoic acid	5.04481	E2
p-Hydroxy-cinnamic acid	-9.37455	F2
p-Coumaric	-9.85654	B4
Tuberstemonine	-8.14346	C4
Docetaxel,DOC	57.8029	D4
Trillin	-66.9057	E4
Ziyuglycoside II	-4533.13	F4
Alibiflorin	-14.6039	B6
Paeoniflorin	-9.63781	C6
Tectoridin I	-9.28937	D6
Cyanidin-3-O-glucoside chloride	0.906755	E6
Strychnine	48.8657	F6
Complanatoside A	-8.73195	B8
Huperzine-A	-5.60351	C8
Lycorine	92.497	D8
Dihydroartemisinin	54.9377	E8
Jujuboside A	1.7895	F8
Jujuboside B	63.8497	B10
dencichine	-2.45836	C10
Cephalomannine	55.0871	D10
Cephalotaxlen	92.1661	E10
Carnosol	12.9153	B2(26-48)
L-Rhamnose monohydrate	-6.1418	C2
Amentoflavone	-40.2044	D2
Phytolaccagenin	78.9502	E2
Spinosin	-5.79623	F2
Osthole	55.5214	B4
Muscone	84.5231	C4
Thymol	-2.37749	D4
Cimigenol-3-O-α-L-arabinoside	-1.03004	E4
Cimifugin	-0.732114	F4
Prim-o-glucosylcimifugin	-3.49965	B6
Eriocitrin	-5.68585	C6
Dendrobine	-7.00588	D6
methyl(gypsogenin-3-O-β-D-glucopyranoside)uronate	-24.9912	E6
Tetrahydrocolumbamine	21.351	F6
Berberrubine	26.7208	B8
Berberine	-21.594	C8
Atractylodin	-2.8615	D8
Neohesperidin	1.2391	E8
Neosperidin dihydrochalcone	4.36986	F8
Neochlorogenic acid	-2.22605	B10
Neocurdione	-1.51483	C10
Curcurbitacin IIa	1.77211	D10
Dihydrocucurbitacin F	20.0009	E10
Plate 4
Camptothecine	-6.93924	B2(1-24)
Schaftoside	-12.0829	C2
Curculigoside	2.38027	D2
parthenolide	-88.9484	E2
Vanillic acid	-7.70103	F2
Diosmetin	-21.8005	B4
Diosmetin-7-O-β-D-glucopyranoside	-10.6228	C4
Coumarin	37.6853	D4
Neomangiferin	27.0262	E4
Asarinin	-2.52604	F4
a-Asarone	12.7442	B6
Tenuifolin	13.7316	C6
Darutigenol	11.3722	D6
Synephrine	58.2007	E6
demethoxyaschantin	41.6743	F6
Crocin	3.41812	B8
Crocin II	4.0722	C8
Ursolic Acid	-101.145	D8
Arbutin	33.5129	E8
Typhaneoside	34.4736	F8
Vanillin	13.9221	B10
Carvacrol	-0.656026	C10
Ursodeoxycholic acid	12.5743	D10
L-Abrine	15.6665	E10
Ursolic acid acetate	-8.14306	B2(26-49)
Thymine	-17.2821	C2
Scarlet 808	-18.5963	D2
Sanguinarine Chloride	-8.62479	E2
Mogroside Ⅴ	-27.6848	F2
Geraniin	5.92141	B4
Pectolinarigenin	-14.408	C4
Tracheloside	10.5534	D4
Liquidambaric acid	-1.59115	E4
Cyanidin Chloride	-24.3992	F4
Nitidine chloride	29.9623	B6
Ruscogenin	45.9175	C6
Reserpine	5.22303	D6
Ganoderic acid A	11.0719	E6
Ganoderic acid C6	-17.7402	F6
Roburic acid	23.739	B8
Tyrosol	-5.0784	C8
Astilbin	10.5646	D8
Rebaudioside A	7.56642	E8
Gentiopicroside	-22.9696	F8
Veratridine	-36.1162	B10
Veratramine	25.2329	C10
Beta-Elemonic acid	26.4404	D10
Loureirin A	7.28472	E10
Astaxanthin	6.31763	F10
Dihydrocucurbitacin F	-15.5624	G1
umbelliferone (7-Hydroxycoumarin)	9.24476	G2
Plate 5
Loureirin B	-9.39896	B2(1-25)
2,5-Dihydroxybenzoic acid	-11.6987	C2
BerlaMbine	-6.04629	D2
Iridin	-10.0468	E2
Scutellarein	-37.6288	F2
Salicin	23.0058	B4
Rhoifolin	-7.3902	C4
Tetrahydropalmatine	27.648	D4
Corydaline	35.8023	E4
D-Tetrahydropalmatine	-11.2065	F4
Polygalacic acid	0.145003	B6
Senegenin	3.07207	C6
Polygalaxanthone III	32.292	D6
Lycobetaine	-9.42249	E6
Crotaline	19.9559	F6
Absinthiin	-17.5584	B8
Myricetrin	-12.9622	C8
Myricetin	9.30696	D8
Naringenin	36.4701	E8
Naringin dihydrochalcone	-25.5081	F8
naringin	-29.5982	B10
Skimmin	-10.3291	C10
Skimmianine	23.4339	D10
Oxymatrine	31.6261	E10
Tectochrysin	26.7358	F10
Ginkgolide A	-15.2254	B2(26-49)
Ginkgolide B	-14.6694	C2
Ginkgolide C	-15.9339	D2
Icarisid II	-68.8823	E2
Icaritin	65.6326	F2
Icariin	-12.9579	B4
Icarisid I	-6.22928	C4
Protodioscin	14.6656	D4
Protopine	19.2519	E4
Procyanidin	99.424	F4
Procyanidin B1	14.8722	B6
Procyanidin B2	-22.5335	C6
Procyanidin A1	-12.6613	D6
protocatechuicaldehyde	7.9473	E6
protocatechuic acid	-21.1435	F6
Protostemotinine	-22.771	B8
protostemonine	-19.6444	C8
Epimedin C	7.77151	D8
Isochlorogenic acid A	-7.77151	E8
plate 11
Paclitaxel	52.1373	B2(1-24)
Lithospermoside	0.458672	C2
Lithospermic acid	-6.83498	D2
Shikonin	-36.0536	E2
Nodakenin	-2.76123	F2
Astragalin	-3.65793	B4
Pterostilbene	-49.1428	C4
Sweroside	1.94909	D4
Swertiamarin	3.05968	E4
Timosaponin A-Ⅲ	-40.6656	F4
Timosaponin B-Ⅱ	3.88112	B6
Sarsasapogenin	18.4279	C6
Sesamin	27.2104	D6
L-Carnitine inner salt	2.46866	E6
Jaceosidin	11.1627	F6
Palmitic acid	27.739	B8
Hyodeoxycholic acid	-0.648933	C8
methyl hexadecanoate	18.0834	D8
D(+)-Sucrose	-2.02595	E8
Shionone	-0.26961	F8
Velutin	-9.88078	B10
Camphor	-2.27099	C10
Epimedin A	0.599217	D10
Epimedin B	0.50032	E10
Nobiletin	8.05526	B2(26-49)
Chuanxiongzine	-1.98577	C2
Dipsacoside B	-8.59923	D2
Asperosaponin Ⅵ	-11.0698	E2
Hesperitin	-5.0671	F2
Hesperidin	0.444234	B4
Aurantio-obtusin	3.2595	C4
Irisflorentin	6.27966	D4
Vinorelbine	-21.8859	E4
Saikosaponin B2	-8.90069	F4
Saikosaponin A	-77.396	B6
Saikosaponin C	-2.46494	C6
Saikosaponin D	-65.308	D6
Theaflavin	10.0929	E6
Atractylodin	9.71331	F6
Atractyloside potassium salt	6.04436	B8
cordycepin	47.9342	C8
Andrographolide	-7.85321	D8
Gossypol-acetic acid	-45.1487	E8
Theophylline	-3.3147	F8
Asperuloside	-1.28802	B10
Oxalic acid	-3.16173	C10
Tea polyphenol	28.3334	D10
Agarotetrol（AH1）	-3.64194	E10
plate 12
liquiritin apioside	8.76955	B2(1-24)
Isoliquiritin apioside	6.15684	C2
Scopolamine Hydrobromide	2.97758	D2
Gracillin	99.56	E2
Galantamine Hydrobromide	14.5285	F2
Troxerutin	11.1898	B4
Alizarin	20.733	C4
Alnustone	74.6814	D4
Fraxinellone	33.8516	E4
Lappaconitine hydrobromide;allapinin	9.03357	F4
Apiin	6.56937	B6
Apigenin	59.9787	C6
Artemisic acid	15.7991	D6
artemisinin	14.8145	E6
Sinomenine	11.7563	F6
pinocembrin	18.6539	B8
Oroxylin A	22.6032	C8
Cepharanthine	99.5875	D8
Lathyrol	6.58037	E8
Notopterol	62.1569	F8
Fraxetin	98.1904	B10
Esculin	3.56613	C10
Esculetin	-11.1586	D10
Sodium Aescinate	42.9768	E10
Liriopesides B	97.5388	B2(26-48)
shanzhiside methylester	-41.0538	C2
Maslinic acid	95.0575	D2
Alpinetin	-7.30764	E2
Cornuside	69.996	F2
Kaempferide	-87.381	B4
Kaempferol	16.7345	C4
Kaempferitrin	-70.3738	D4
Pinoresinol diglucoside	-19.5601	E4
Usinic acid	50.4203	F4
Echinacoside	57.985	B6
Salicin	-22.8998	C6
Monotropein	-35.7692	D6
Salicylic acid	-1.62069	E6
Silibinin	8.47901	F6
Morin hydrate	-66.3567	B8
MulberrosideA	-13.9402	C8
Moracin	88.5523	D8
kuwanon G	76.3133	E8
4-Hydroxy-3-methoxycinnamaldehyde	14.7159	F8
Coniferyl alcohol	-54.3524	B10
Coniferin	11.1615	C10
Ferulic acid	24.44	D10
Stachyose tetrahydrate	13.5691	E10
plate 13
(+)-pinoresinol-β-D-glucoside; (+)-pinoresinol-4-O-beta-D-glucopyranoside	-0.220572	B2(1-24)
Birch-Me	-6.94123	C2
CaMelliaside A	-1.58538	D2
Silicristin	1.36137	E2
Euphorbia factor L3	74.3788	F2
Emodin-8-glucoside	-1.39927	B4
Rhein	17.9976	C4
Physcion	33.3517	D4
Emodin	91.1029	E4
Chrysophanol	8.67138	F4
Hordenine	7.24453	B6
daidzein	0.0896123	C6
Paeonol	-3.62226	D6
Salvianolic acid A	71.5768	E6
Salvianolic acid B	47.889	F6
Salvianolic acid C	71.5147	B8
Danshensu	-9.14354	C8
Sodium Danshensu	52.3557	D8
miltirone	79.6209	E8
Tanshinone I	74.7717	F8
Tanshinone IIA-sulfonic sodium	-10.7875	B10
Tanshinone IIA	41.2304	C10
Cryptotanshinone	61.6922	D10
Rubimaillin	47.1756	E10
Damascenone	51.1736	B2(26-48)
Aloeemodin	61.7276	C2
Aloin	11.0526	D2
Chlorogenic acid	7.74747	E2
Cryptochlorogenic acid	7.71385	F2
Liensinine perchlorate	99.1037	B4
Forsythin	14.0664	C4
Forsythoside A	69.5815	D4
Triptolide	70.7803	E4
Celastrol	99.5518	F4
Triptonide	75.2507	B6
Wilforlide A	64.8871	C6
Rapamycin	70.5115	D6
Triptophenolide	79.5082	E6
Polyphyllin I	47.9133	F6
phillygenin	23.825	B8
Panaxadio	75.5196	C8
Panaxatriol	25.0462	D8
20(R)Ginsenoside Rg3	10.1675	E8
Compound CK	49.5799	F8
Ginsenoside F1	11.1198	B10
Ginsenoside F2	4.63279	C10
Ginsenoside Re	-7.57941	D10
Ginsenoside Rc	8.83424	E10
plate 14
Ginsenoside Rd	23.0935	B2(1-24)
GinsenosideRo	22.4002	C2
Ginsenoside Rf	16.5074	D2
Ginsenoside Rb1	7.65668	E2
Ginsenoside Rb2	-12.7485	F2
Ginsenoside Rb3	29.4715	B4
Ginsenoside Rg1	7.93399	C4
Ginsenoside Rg2	6.45502	D4
20(R)Ginsenoside Rg3	4.02858	E4
Ginsenoside Rh1	-7.52589	F4
Ginsenoside Rh2	88.6858	B6
Ginsenoside Rh4	9.78271	C6
Pseudoginsenoside F11	9.2512	D6
Notoginsenoside R1	-1.26337	E6
Protopanaxdiol	77.4457	F6
Protopanaxatriol	68.9647	B8
20(R)Ginsenoside Rh1	-11.8935	C8
Chikusetsu saponin Ⅳa	-4.08266	D8
Notoginsenoside Ft1	46.2717	E8
Isoferulic acid	-13.1645	F8
Isopsoralen	20.9905	B10
Isoliquiritigenin	59.1434	C10
Isorhapontigenin	45.8326	D10
Isoscopoletin	-9.14351	E10
Isochlorogenic acid B	62.7768	B2(26-48)
Isochlorogenic acid c; 4,5-Dicaffeoylquinic acid	86.3358	C2
isourecumenol	3.75373	D2
Isorhynchophylline	15.1249	E2
IsoorientinI	2.49725	F2
Isoliensinine	99.4346	B4
Isovitexin	-8.27705	C4
Isofraxidin	5.70127	D4
Isosilybin	-13.837	E4
isoalantolactone	98.6493	F4
iso-Steviol	-11.2298	B6
Eupatilin	34.9458	C6
Isopimpinellin	27.3755	D6
Isorhamnetin	46.0657	E6
Isorhamnetin-3-O-neohespeidoside	1.42924	F6
Isoquercitrin;Isoquercetin; Isoquercitroside	8.90529	B8
isoimperatorin	32.1816	C8
Isosakuranetin	41.5737	D8
(-)-Gallocatechin gallate	94.9741	E8
Gossypol	69.5618	F8
Ophiopogonin D	14.8422	B10
Morroniside	4.06785	C10
Ergosterol	12.0465	D10
Gallic acid	98.6179	E10
plate 15
Ethyl gallate	9.31126	B2(1-24)
Methyl gallate	14.4142	C2
Shikimic Acid	-3.63106	D2
Formononetin	-6.97142	E2
Ononin	0.374896	F2
Rosmarinic acid	10.6548	B4
Rhamnosylvitexin (Vitexin-2-O-rhamnoside)	8.44228	C4
Glucosyl-vitexin	4.20213	D4
Vitexicarpin	34.179	E4
Buddleoside	3.51187	F4
Mangiferin	5.75521	B6
raffinose	-6.42291	C6
Maltose	-5.28891	D6
Maltopentaose	-13.9233	E6
Oroxin A	29.4273	F6
toddalolactone	14.2047	B8
Aristolochic Acid A	8.4053	C8
Aristololactam	5.95242	D8
Loganic acid	4.01724	E8
Brucine	2.80929	F8
Erianin	41.476	B10
magnoflorine	-3.87758	C10
Magnolin	-2.99627	D10
luteolin	19.3385	E10
D-Xylose	73.9549	B2(26-48)
Costundide	91.7561	C2
Calycosin-7-glucoside	4.74186	D2
Calycosin	14.0155	E2
cornin	2.87818	F2
Absolute stereochemistry	90.0348	B4
10-Deacetyl Baccatin	77.214	C4
Orcinol glucosid	19.2563	D4
Aucubin	-8.81594	E4
Specnuezhenide	3.533	F4
Gambogic acid	84.8177	B6
Gastrodin	81.5203	C6
Tenacissoside H	29.027	D6
Ecdysterone	0.404356	E6
Melatonin	18.219	F6
Anhydroicaritin	86.4131	B8
Dehydrographkide	79.3338	C8
Betaine	17.9596	D8
Ecdysterone	-1.59675	E8
Tubeimoside I	-148.437	F8
Rhaponticin	78.3102	B10
1-Deoxynojirimycin	95.1827	C10
Pseudolaric Acid A	46.2356	D10
Pseudolaric Acid B	-1.8381	E10
plate16
Alantolactone	-10.943	B2(1-24)
Patchouli alcohol	99.3924	C2
Glabridin	-2.90087	D2
Gelsemine	99.1114	E2
Koumine	98.8791	F2
Galangin	57.3718	B4
Phlorizin	8.23989	C4
Phloretin	4.15586	D4
β-Sitosterol	12.9698	E4
Podophyllotoxin	-12.2795	F4
Fructose	-4.44852	B6
Oleuropein	-4.15999	C6
puerarin	-10.631	D6
Mirificin	-8.47112	E6
Pogostone	30.1349	F6
Homoharringtonine	43.5146	B8
Homoplantaginin	-25.4311	C8
Liquiritin	-6.54849	D8
Glycyrrhetinic acid	25.6299	E8
Glycyrrhizic acid	-2.90806	F8
Liquiritigenin	-13.6321	B10
Glycyrrhizic acid ammonium salt	-4.74732	C10
Licochalcone A	0.130263	D10
Licochalcone C	-1.11279	E10
Mannitol	99.5413	B2(26-49)
D-Mannitol	54.8211	C2
Cytisine	15.287	D2
tangeratin	13.3654	E2
Poliumoside	14.546	F2
Hypericin	7.4626	B4
Hyperoside	13.943	C4
genipin-1-b-D-gentiobioside	15.496	D4
Genipin	-0.628185	E4
Geniposidic acid	-0.401431	F4
geniposide	12.4109	B6
Stevenleaf	-22.5425	C6
gypenoside A	12.9654	D6
Asiatic acid	-51.0076	E6
Asiaticoside	1.931	F6
Pseudoprotodioscin	5.66388	B8
D(+)-Glucose	18.4575	C8
ducitol	15.4889	D8
Vaccarin	1.87673	E8
Vindoline	13.3516	F8
1,2,3,4,6-O-pentagalloylglucose	43.1151	B10
Evodiamine	15.3001	C10
Rutaecarpine	58.4053	D10
Linderane	16.3458	E10
Nardosinone	16.4976	F10
plate 17
Schizandrin A	98.6386	B2(1-25)
Schizandrin B	92.3874	C2
Schizandrol A	39.8936	D2
Schisandrol A	39.0598	E2
Schisandrol B	23.9882	F2
Schisanhenol	66.6023	B4
schisandrin C	61.2451	C4
Ferulic acid	27.7199	D4
Ethyl 4'-hydroxy-3'-methoxycinnamate	-25.256	E4
Anwuligan	-89.2323	F4
Solasonine	-174780	B6
Solamargine	-99289.8	C6
isoimperatorin	-29.0266	D6
Wedelolactone	-42.0488	E6
cerevisterol	-58.208	F6
Malic acid	-11.7205	B8
Chelerythrine chloride	-91.0995	C8
Berberine Hydrochloride	29.1373	D8
Berberine Sulfate	32.8454	E8
Coptisine hydrochloride	-12.6803	F8
Ligustrazine Hydrochloride	20.4054	B10
Palmatine chloride	-9.31948	C10
Lycorine chloride	-5.43699	D10
Jatrorrhizine hydrochloride; Neprotine chloride; Yatrorhizine chloride	14.9639	E10
Emetine hydrochloride	12.6803	F10
Betaine hydrochloride	51.0034	B2(26-49)
Sinomenine hydrochloride	90.727	C2
Yohimbine Hydrochloride	92.0052	D2
Leonurine hydrochloride	49.1267	E2
Thiocolchicoside	47.0843	F2
Acetyl-trans-resveratrol	-50.086	B4
Hypaconitine	94.7866	C4
Mesaconitine	60.7058	D4
Benzoylhypacoitine	27.5083	E4
Benzoylaconine	19.17	F4
Benzoylmesaconine	-3.64864	B6
Yunaconitine；Guayewuanine B	-5.86284	C6
Aconitine	22.004	D6
Lappaconitine	18.2978	E6
acetylshikonin	-80.8878	F6
8-O-Acetyl shanzhiside methyl ester	-7.47483	B8
7-Ethylcamptothecin	-69.3582	C8
Dictamnine	-23.3076	D8
Byakangelicin	-7.66395	E8
Chelidonine	-42.5365	F8
Anemoside B4	-18.6799	B10
Pulsatilla saponin D	-5302.25	C10
Betulinic acid	-139.148	D10
Betulinaldehyde	-52.0095	E10
plate18
Betulin	5.56467	B2(1-25)
AtractylenolideI	16.5346	C2
AtractylenolideII	55.9619	D2
AtractylenolideIII	7.63342	E2
Praeruptorin A	66.0418	F2
Praeruptorin B	83.235	B4
Praeruptorin C	92.2514	C4
Chrysin	20.3225	D4
Resveratrol	25.3108	E4
Piceatannol	-21.4484	F4
Bilobalide	1.83517	B6
Ginkgolic Acid C13:0	-142.743	C6
Fraxinol	7.39696	D6
Albaspidin AP	7.6572	E6
L-Quebrachitol	3.75449	F6
Echinocystic acid	-0.558722	B8
Syringin	1.89989	C8
Eleutheroside E	3.33226	D8
Echinatin	36.7657	E8
Hederagenin	-34.8924	F8
α-hederin	-4848.25	B10
Polyphyllin I	-3338.59	C10
Polyphyllin II	-9129.74	D10
Polyphyllin III	-797.325	E10
Bufotaline	32.4793	F10
Bufalin	69.0884	B2(26-49)
Cinobufagin	70.488	C2
Gamabufalin	64.7453	D2
Bufarenogin	71.9791	E2
Resibufogenin	73.5505	F2
Polydatin	-0.145836	B4
8-Methoxypsoralen	3.57327	C4
Xanthotol	2.06051	D4
Hupehenine	5.43065	E4
Cycloastragenol	38.012	F4
Butanediacid	0.124549	B6
Orientin	1.08753	C6
Magnolol	-28.8634	D6
honokiol	-0.896822	E6
Nuciferine	-0.166764	F6
Hecogenin	0.538375	B8
Artemether	-0.755697	C8
Harpagide	-1.45951	D8
Harpagoside	-0.596224	E8
Sophoricoside	-3.53404	F8
Cyclopamine	-0.455809	B10
Sophocarpine	7.33378	C10
sophoridine	-7.19997	D10
Macranthoidin A	-3.65087	E10
plate 19
Trehalose	1.70215	B2(1-25)
Daucosterol	-0.813535	C2
Tetrandrine	2.52049	D2
Wogonoside	-2.57103	E2
Wogonin	11.1161	F2
Piperine	13.7554	B4
Trigonelline	3.10213	C4
Cucurbitacin B	6.37131	D4
Picroside I	-1.37486	E4
Picroside II	-0.395146	F4
Picroside III	10.3437	B6
Quercitrin	1.22547	C6
Quercetin	13.7292	D6
Coptisine	3.8824	E6
Glycitein	5.33342	F6
Glycitin	8.88027	B8
Cyclovirobuxin D	4.22464	C8
Baicalein	-44.3613	D8
Baicalin	-23.8477	E8
Obacunone	14.1862	F8
Astragaloside I	-4.59178	B10
Astragaloside II	-1.50272	C10
2-(Chloromethyl)-4-(4-Nitrophenyl)-1,3-Thiazole	-0.693393	D10
Phellodendrine	-4.55696	E10
Sulfosalicylic Acid	-4.88449	F10
Worenine	-4.03936	B2(26-49)
Methyl hesperidin	-8.5605	C2
Curcumin	-24.3743	D2
Bisdemethoxycurcumin	4.73682	E2
5-O-methylvisamminol	-0.627283	F2
Methylophiopogonanone A	-14.5068	B4
Methyl protodioscin	22.1525	C4
Neferine	-300.972	D4
6-Gingerol	-4.111	E4
10-Gingerol	-112.021	F4
Zingerone	-5.51399	B6
Poncirin	-6.14906	C6
Sanguinarine citrate	-65.5118	D6
Sinapine thiocyanate	-6.94667	E6
Oleandrin	-16.9403	F6
Tigogenin	-0.723654	B8
Galanthamine	-6.30657	C8
Pedunculoside	-6.17701	D8
Cichoric Acid	3.67915	E8
2-Hydroxy-4-methoxybenzaldehyde	-3.84096	F8
Jervine	-1.90667	B10
Ingenol	-1.74284	C10
D(-)-Tartaric acid	-8.49616	D10
Nepetin-7-glucoside	-13.3826	E10
Colchicine	-6.94053	F10
plate 20
Caffeic acid	12.9933	B2(1-24)
Ethyl caffeate	14.5636	C2
Amygdalin	12.2848	D2
matrine	11.0775	E2
Theobromine	14.1416	F2
Tussilagone	18.2489	B4
Quinine	20.8123	C4
Corosolic Acid	-112.122	D4
Blinin	12.5663	E4
Picropodophyllin	-10.7519	F4
Olaquindox	16.5748	B6
Combretastatin A4	14.2325	C6
Quinic acid	24.7397	D6
DeMethyleneberberine	11.2398	E6
Deoxyandrographolide	20.3789	F6
Deacetyltaxol	39.9853	B8
3'-hydroxy Puerarin	9.68546	C8
N-Nornuciferine	18.0593	D8
4H-Dibenzo[de,g]quinoline, 5,6-dihydro-1,2-dimethoxy-6-methyl	10.8704	E8
Madecassoside	10.1302	F8
Demethylzeylasteral	-30.5383	B10
Purpurin	11.9427	C10
hydroxygenkwanin	-28.1662	D10
10-Hydroxy-2-decenoic acid	8.18266	E10
hydroxysaffloryellowA	1.95248	B2(26-48)
Norisoboldine	-2.36286	C2
4'-Demethylepipodophyllotoxin	3.96749	D2
Dehydrocostuslactone	8.23632	E2
Dehydroevodiamine	-66.3866	F2
Harmine. hydrochloride	22.2164	B4
Deoxycholic acid	1.32807	C4
7,4＇-Di-O-methylapigenin	5.02831	D4
7-Hydroxy-4-methylcoumarin	2.47618	E4
2-Hydroxy-1,4-naphoquinone	6.11568	F4
Daphnetin	4.43542	B6
Myristic acid	-10.9831	C6
Cinnamic acid	2.66841	D6
Cinnamaldehyde	9.83537	E6
Genistein	27.8533	F6
Genistin	5.286	B8
Ellagic acid	5.81334	C8
N-benzyl-9Z,12Z,15Z-octadecatrienamide	36.0955	D8
Linoleamide, N-benzyl-	34.8673	E8
Hexadecanamide, N-benzyl-	3.90329	F8
Macamide Impurity 2	24.0945	B10
Macamide Impurity 5	-7.37611	C10
Macamide Impurity 9	17.649	D10
Sodium ferulic	-3.41055	E10
plate 21
Cephaeline hydrochloride	11.3914	B2(1-25)
4-(4-Hydroxyphenyl)-2-butanone	24.9997	C2
Phenethyl caffeate ;CAPE;caffeic acid phenethyl ester	10.052	D2
Anethole trithione	5.70033	E2
Artesunate	14.2209	F2
Aristolone	-1.24297	B4
Sclareol	-31.1419	C4
4-hydroxy-3-methoxybenzylalcohol(Vanillicalcohol)	-8.74295	D4
Guaiacol	-3.1749	E4
3,4,5-Trimethoxycinnamic acid	-0.767707	F4
Ethyl 3,4-dihydroxybenzoate	-6.41291	B6
Maleic acid	-8.17968	C6
Methyl 4-hydroxycinnamate	-4.74395	D6
Vinpocetine	33.9756	E6
Cedrol	12.9452	F6
Kalii Dehydrographolidi Succinas	10.4647	B8
Stachydrine	-5.7732	C8
Gitogenin	1.15176	D8
Hydroquinone	-13.8762	E8
Syringaldehyde， 3,5-Dimethoxy-4-hydroxybenzaldehyde	-7.02666	F8
Dihydrolycorine	25.2068	B10
Hematoxylin	-6.87761	C10
Xylitol	-9.01584	D10
Perillartine	-1.21027	E10
Adamantane	-11.2043	F10
Methyl (2R,3S)-3-(benzoylamino)-2-hydroxy-3-phenylpropanoate	-15.0308	B2(26-49)
5-Methyl-7-methoxyisoflavone	50.4184	C2
Isopropyl 4-Hydroxybenzoate	-16.2911	D2
Propyl gallate	-11.3677	E2
N,N-Dimethyl-1,4-phenylenediamine	-236.384	F2
Dehydroandrographolide succinate	5.38985	B4
Sodium Demethylcantharidate	-19.8805	C4
Tritetradecanoin	-15.9133	D4
Isobutyl 4-Hydroxybenzoate	-13.3913	E4
VinorelbineTartrate	-13.8344	F4
Methyl eugenol	-15.9734	B6
Methyl isoeugenol	-12.9309	C6
Isobornyl acetate	-244.651	D6
2-Methylvaleric acid	0.0424386	E6
Cinnamyl acetate	-9.25465	F6
2-(1-Ethoxyethoxy)ethyl)benzene	-9.71697	B8
Rhapontigenin 3'-O-glucoside	38.2315	C8
Tokinolide B	-27.7272	D8
Licochalcone B	-23.6842	E8
Hyoscyamine sulfate hydrate	-16.3051	F8
Hosenkoside F	-16.7877	B10
Tetrahydroalstonine	-10.9207	C10
Hosenkoside G	-7.07722	D10
Hosenkoside C	19.2389	E10
plate 22-1
Hosenkoside M	-6.85257	B2(1-25)
Zingiberen newsaponin	-1144.63	C2
2"-O-rhamnosyl icariside II	-28.5906	D2
Baohuoside II	-20.9028	E2
Rhapontigenin	5.65204	F2
Apiopaeonoside	-4.80107	B4
Mulberroside C	-17.6148	C4
Orcinol Gentiobioside	-9.45128	D4
Hosenkoside B	-11.0302	E4
Ginsenoside Rk1	-23.9454	F4
Cinobufotalin	8.05863	B6
Cimigenol-3-O-β-D-xylpyranoside	-19.5494	C6
Buddlejasaponin IVb	-23.5828	D6
Methoxycamptothecin, 9-	26.0594	E6
Avicularin	7.15351	F6
deoxyshikonin	-45.8601	B8
Eupalinolide A	-20.4277	C8
Puerarin 6''-O-xyloside	-7.07251	D8
Paprazine	-5.89864	E8
Quercetin 3-O-β-D-xylopyranoside	-8.98071	F8
Quercetin-3-O-beta-D-glucose-7-O-beta-D-gentiobioside	-6.99891	B10
Mudanpioside C	-17.247	C10
TubeiMosideIII	-890.857	D10
6'-O-β-D-Glucosylgentiopicroside	-12.5741	E10
Epimedin A1	-17.0377	F10
Sesamoside	35.8327	G4
Pregnenolone	32.1775	G5
plate 22-2
Tiliroside	-2.58055	B2(1-24)
rhynchophylline	16.4872	C2
Platycodin D	91.7733	D2
Sciadopitysin	7.58698	E2
Corilagin	17.3779	F2
Vincristine Sulfate	46.8884	B4
Loganin	25.3874	C4
Sodium taurocholate hydrate	6.46449	D4
Madecassic acid	8.86878	E4
Arecoline hydrobromide	0.576884	F4
Narcissoside	14.3798	B6
Stachydrine hydrochloride	7.89838	C6
Perillen	4.06745	D6
Diacerein	21.7665	E6
Macranthoidin B	4.85681	F6
Oroxylin A 7-O-glucuronide	5.68962	B8
Berbamine dihydrochloride	68.0635	C8
Toosendanin	32.9913	D8
Levistilide A	58.6202	E8
5-Hydroxy-1,4-naphthalenedione	92.5916	F8
Rutin	8.70222	B10
Carnosic acid	93.8517	C10
Plantamajoside	14.6622	D10
6ˊ〞-Feruloylspinosin	9.25984	E10
Polyphyllin VI	83.2782	B2(26-48)
Lovastatin	60.1102	C2
Didymin	-2.72645	D2
N－Methylcytisine	5.57344	E2
Germacrone	9.94462	F2
SennosideA	-9.78289	B4
SennosideB	-11.7358	C4
Alisol B 23-acetate	76.2599	D4
Apigenin-7-O-glucuronide	5.86333	E4
Kirenol	12.3247	F4
Rubusoside	-9.51589	B6
L-Nicotine	-12.2927	C6
Naringein chalcone	-2.06277	D6
Methylrosmarinate	29.7103	E6
Febrifugine	54.6634	F6
isofebrifugin	51.0321	B8
N-Methylnuciferine	3.3459	C8
Canadine	3.35352	D8
Quercetin Dihydrate	35.9733	E8
Dacarbazine	-3.06211	F8
Vincamine	2.49912	B10
Propylparaben	-0.514166	C10
oxysophoridine	30.3663	D10
7-Ethyl-10-hydroxycamptothecin	66.3656	E10
plate 23
glaucocalyxin B	70.3584	B2(1-24)
Ethylparaben	-5.47808	C2
Cinnamyl alcohol	-5.43049	D2
Butylparaben	2.57008	E2
EsculentosideA	-5.83028	F2
Sinensetin	13.9498	B4
Aloin B	-4.34534	C4
9-Aminocamptothecin	67.4551	D4
2-Methoxycinnamic acid	-0.209414	E4
Isoeugenol	1.47066	F4
Methylparaben	-4.13593	B6
Granilin	51.4016	C6
Emodin-1-O-β-D-glucopyranoside	-4.96883	D6
Falcarinol，Panaxynol	91.6948	E6
Pinoresinol dimethyl ether	3.19832	F6
Borneol-2-0-ß-D -apiofuranosyl( 1→6 )-ß-D-glucopyranoside	-8.21474	B8
Borneol-2-O-glucopyranoside	-3.11266	C8
Oleaside A	3.4363	D8
Rotundine	2.38922	E8
Kakuol	11.2846	F8
Ouabain	99.81	B10
Ginkgolic Acid C17:1	94.5029	C10
Kaempferol-3-O-rutinoside	-8.22426	D10
Maackiain	10.5469	E10
Salidroside	11.498	B2(26-48)
Ginkgolic Acid C15:1	98.6651	C2
Neoliquiritin	2.8527	D2
Tubuloside A	10.4654	E2
glaucocalyxin A	80.13	F2
Liriope muscari baily saponins C	97.5501	B4
Lobetyolin	7.5169	C4
Hosenkoside A	9.41321	D4
β, β-dimethyl-acry-lalkannin	95.9993	E4
Demethoxycurcumin	78.9286	F4
Hosenkoside K	8.56517	B6
atractyloside A	11.6079	C6
Methoxypuerarin, 3'-	10.4379	D6
Silidianin	10.0021	E6
Columbamine	7.92914	F6
Daidzin	8.78503	B8
Polyphyllin VI	63.6797	C8
ophiopogonin D'	95.8658	D8
Tabersonine	95.7441	E8
Ginsenoside Rk3	88.7674	F8
Rhein-8-O-β-D-glucopyranoside	11.2742	B10
Vitexin	13.2294	C10
Cynarin;Cynarine	13.5513	D10
Dendrophenol	22.5499	E10
plate 24
6-Shogaol	88.5059	B2(1-25)
α-Linolenic acid	13.9313	C2
α-Pinene	-0.746933	D2
α-Cyperone	3.06311	E2
Linoleic acid	12.3278	F2
Nerol	1.45504	B4
Senkyunolide A	6.99651	C4
Senkyunolide I	4.32856	D4
cis-9-Octadecenoic acid	10.1533	E4
l-Perillaldehyde	9.29441	F4
N-benzyl-9Z,12Z,15Z-octadecatrienamide	39.5783	B6
bomyl acetate	3.44686	C6
5-Hydroxymethylfurfural	8.01526	D6
Anisic aldehyde	10.0208	E6
Anethole	4.81281	F6
Linalool	-3.89913	B8
Triolein	3.45599	C8
Allicin	39.6743	D8
Cineole	4.70317	E8
Alisol A 24-acetate	81.2833	F8
alpha.-Terpineol	5.56203	B10
Ligustilide	39.021	C10
Xanthohumol	96.4366	D10
α-hederin	90.146	E10
3,5,6,7,8,3',4'-Heptamethoxyflavone	33.4795	F10
Diosgenin	37.5373	B2(26-50)
Liensinine	97.9975	C2
Acetylaconitine	17.0568	D2
Dehydrodiisoeugenol	90.1156	E2
Friedelan-3beta-ol	26.256	F2
Sauchinone	41.8341	B4
Tetrahydroberberine	27.9756	C4
beta-Pinene	14.0464	D4
4-Isopropyltoluene	22.7637	E4
hispidulin	41.8032	F4
Anemosapoginin	80.744	B6
Angelic anhydride	25.9819	C6
Oleanic acid	68.7465	D6
Punicalagin	42.5812	E6
Oxyresveratrol	22.7858	F6
Protosappanin B	20.8717	B8
Hydroxytyrosol	18.0381	C8
Musk ketone	41.4053	D8
Vinblastine sulfate	62.319	E8
Phytic acid	38.585	F8
Isovanillin	19.5809	B10
Isovanillic Acid	15.1427	C10
Isocorynoxeine	33.7312	D10
Higenamine	19.1521	E10
Methylophiopogonanone B	15.1162	F10
plate 25
Norcantharidin	10.6149	B2(1-25)
Santalol	28.5828	B4
Isophorone	42.4719	B6
Rhmannioside A	-0.878432	B8
Pectolinarin	-5.95245	B10
Periplocin	55.5992	C2
Sec-O-Glucosylhamaudol	-3.91302	C4
Engeletin	38.0613	C6
Lysionotin	-5.76817	C8
Tetrahydrocucumin	-6.89846	C10
Harringtonine	3.53216	D2
Abscisic acid	-3.11444	D4
rehmapicroside	-4.50273	D6
Melittoside	-7.07046	D8
7-Methoxycoumarin	-3.6673	D10
Hydrocoumarin	-4.61331	E2
Asarylaldehyde	22.225	E4
Rebaudioside C	-6.32103	E6
Steviolbioside	-6.88003	E8
(R)-(+)-Corypalmine	2.10701	E10
Racanisodamine	0.964433	F2
D-Pinitol	45.5372	F4
Steviol	8.83961	F6
Bullatine A	7.2916	F8
Harmine Hydrochloride	39.8796	F10
Acetylharpagide(8-O-Acetylharpagide)	8.71203	B2(26-49)
Raddeanin A	21.1914	B4
Arteannuin B	8.0292	B6
Angoroside C	6.99906	B8
Fraxin	53.3023	B10
irigenin	85.6134	C2
Arecoline hydrobromide	8.29998	C4
Oleanonic acid	5.29786	C6
Tectorigenin	8.12927	C8
Genkwanin	17.6595	C10
Jatrorrhizine	83.2529	D2
Narirutin	96.6741	D4
Lupeol	31.2986	D6
Secoisolariciresinol Diglucoside	16.7236	D8
Biochanin A	62.9444	D10
Naringin Hydrate	13.8686	E2
Bergenin	26.5187	E4
Yibeinoside A	5.56275	E6
Prunetin	22.0214	E8
Bruceine A	33.9769	E10
brusatol	24.3348	F2
Coixol	-0.48858	F4
Rotenone	50.1707	F6
Obtusifolin	52.4841	F8
plate 26
Punicalin	28.2425	B2(1-25)
7-Epitaxol	38.1409	C2
6,7-Dihydro-bis[1,3]benzodioxolo[5,6-a:4',5'-g]quinolizinium sulfate	-4.97195	D2
Paeonolide	28.2548	E2
Polygalasaponin V	8.84326	F2
Desacetyl asperulosidic acid	33.2744	B4
Hederacoside D	21.7662	C4
(+)-Gallocatechin	-5.15319	D4
Saikosaponin B1	-4.46839	E4
Hederacoside C	9.19506	F4
Neoandrographolide	23.2665	B6
rosavin	17.2086	C6
Eriodictyol	-1.84795	D6
2-Acetylacteoside	1.52781	E6
Sesamolin	-1.67505	F6
Parishin A	28.9901	B8
Auraptene	15.7194	C8
TubeiMoside II	-2.28726	D8
Sodium new houttuyfonate	43.6171	E8
Caftaric acid	-58.642	F8
Daphnoretin	32.9956	B10
Polygalasaponin F	5.76827	C10
3,29-Dibenzoyl Rarounitriol	37.212	D10
Acetylcorynoline	19.5944	E10
Nomilin	53.5818	F10
Columbin	-4.43588	B2(26-49)
Crotonoside	-2.09292	C2
2'-O-Galloylhyperin	18.9	D2
BulleyaconitineA	35.2049	B4
neoisoliquritin	41.9799	C4
Trigonelline Hydrochloride	-57.912	D4
Isosinensetin	-6.08942	B6
20(R)-Ginsenoside Rh2	40.7268	C6
Oroxin B	13.4935	D6
Euphorbiasteroid	6.59204	B8
8-Gingerol	-15.7251	C8
Phellodendrine chloride	-2.76951	D8
Procyanidin B1	0.750528	B10
Carboxyatractyloside	-15.3295	C10
Astragaloside VI	34.1929	D10
The red numbers represent "obvious cytotoxicity"; blue numbers represent "insouble in DMSO"
